# Supplementary material for: Drug–Drug Interactions of Hydroxychloroquine and Chloroquine in Older Patients with COVID-19 during the First Pandemic Waves: The GeroCovid Observational Study
Source: Reports (MDPI). 2024 May 23;7(2):42. doi: 10.3390/reports7020042 (PMC12225520; doi:10.3390/reports7020042)
Supplement: Supplementary file 1 [file reports-07-00042-s001.zip]

Archive with 1 entries (1 files):
- reports-2977649-supplementary.pdf
